# Supplementary material for: Regeneration of Peripheral Blood T-Cell Subpopulations in Children After Completion of Acute Lymphoblastic Leukemia Treatment
Source: Int J Mol Sci. 2025 Nov 17;26(22):11107. doi: 10.3390/ijms262211107 (PMC12652639; doi:10.3390/ijms262211107)
Supplement: Supplementary file 1 [file ijms-26-11107-s001.zip]

Archive with 1 entries (1 files):
- ijms-3870340-supplementary.pdf
